# Supplementary material for: Modelling of surface river plume using set-up and input data files of Delft-3D model
Source: Data Brief. 2020 Jun 23;31:105899. doi: 10.1016/j.dib.2020.105899 (PMC7334385; doi:10.1016/j.dib.2020.105899)
Supplement: Supplementary file 1 [file mmc1.xml]

<?xml version="1.0" encoding="utf-8" standalone="no"?>
<data>
  <datasets>
    <author>juan.rueda@unimilitar.edu.co;ruedabayona@gmail.com</author>
    <type>0</type>
    <dataset>
      <value>6</value>
      <reason>Other (please explain)</reason>
      <comments>I rather that the data files may be downloaded alongside the article.</comments>
    </dataset>
  </datasets>
</data>
